# Supplementary material for: Effect of Nano Spinel Ferrites Co0.9Cu0.1Fe2O4 on Non-Isothermal Cold Crystallization Behaviours and Kinetics of Its Composites with Polylactic Acid
Source: Polymers (Basel). 2024 Apr 24;16(9):1190. doi: 10.3390/polym16091190 (PMC11085212; doi:10.3390/polym16091190)
Supplement: Supplementary file 1 [file polymers-16-01190-s001.zip]

Archive with 1 entries (1 files):
- polymers-2949747-supplementary.pdf
